# Supplementary material for: Identification of Potential Pathway Mediation Targets in Toll-like Receptor Signaling
Source: PLoS Comput Biol. 2009 Feb 20;5(2):e1000292. doi: 10.1371/journal.pcbi.1000292 (PMC2634968; doi:10.1371/journal.pcbi.1000292)
Supplement: Dataset S1 — TLR_model in Matlab format (zip file) (0.05 MB ZIP) [file pcbi.1000292.s001.zip]

Archive with 1 entries (1 files):
- TLR_model.mat
